# Supplementary material for: Halotolerant Rhizobacteria from Phragmites Communis: A Controlled Proof-of-Concept for Crop Improvement in Degraded Sandy Soils
Source: Microorganisms. 2026 May 14;14(5):1120. doi: 10.3390/microorganisms14051120 (PMC13209630; doi:10.3390/microorganisms14051120)
Supplement: Supplementary file 1 [file microorganisms-14-01120-s001.zip]

Archive with 17 entries (16 files):
- Figure S1.tif
- Figure S2.tif
- Figure S3.tif
- Figure S4.tif
- Figure S5.tif
- Figure S6.tif
- Figure S7.tif
- Figure S8.tif
- __MACOSX/
- __MACOSX/._ESM_1.tif
- __MACOSX/._ESM_2.tif
- __MACOSX/._ESM_3.tif
- __MACOSX/._ESM_4.tif
- __MACOSX/._ESM_5.tif
- __MACOSX/._ESM_6.tif
- __MACOSX/._ESM_7.tif
- __MACOSX/._ESM_8.tif
